# Supplementary material for: Development and Validation of Quality Indicators for Pulmonary Arterial Hypertension Management in Japan: A Modified Delphi Consensus Study
Source: Diagnostics (Basel). 2024 Nov 25;14(23):2656. doi: 10.3390/diagnostics14232656 (PMC11640398; doi:10.3390/diagnostics14232656)
Supplement: Supplementary file 1 [file diagnostics-14-02656-s001.zip]

Archive with 1 entries (1 files):
- diagnostics-3324090-supplementary.pdf
